# Supplementary material for: Impact of misclassified defective proviruses on HIV reservoir measurements
Source: Nat Commun. 2023 Jul 13;14:4186. doi: 10.1038/s41467-023-39837-z (PMC10345136; doi:10.1038/s41467-023-39837-z)
Supplement: Supplementary file 4 — Supplementary Data 1 [file 41467_2023_39837_MOESM4_ESM.xlsx]

## Sheet: Sheet1
	Supplementary Data 1.
	ID	Time point (months)	DNA Shearing Index	Cells analyzed (IPDA)	Count Per Million Input Cells (CD4+ T cells)				Cells assayed (Q4PCR)	Total sequences	Intact	Intact proviral frequency	Defective	Defective proviral frequency	SV	MIG	LTR	MSD	NF
					Intact	3' Defective	5' Defective	Total Proviruses Detected
	P1	8	0.18	125437	10.53	161.98	826.13	998.64	2227200	94	9	4.04095	85	38.1645	25	32	16	1	11
		14	0.19	152105	28.31	144.39	374.65	547.35	1536000	90	10	6.51042	80	52.0833	20	35	6	5	14
		38	0.18	345860	44.88	217.61	443.16	705.65	1536000	97	12	7.8125	85	55.3385	18	24	6	24	13
		121	0.18	402206	10.79	268.92	594.96	874.68	3120000	104	5	1.60256	99	31.7308	13	40	3	28	15
	P2	8	0.2	133525	2213.41	447.65	1294.72	3955.79	768000	108	26	33.8542	82	106.771	15	38	7	3	19
		12	0.17	338358	1044.47	283.44	677.51	2005.42	768000	79	24	31.25	55	71.6146	10	20	5	1	19
		36	0.18	384557	14213.46*	8841.85	9694.36	32749.7	1536000	358	7	4.55729	351	226.562	39	53	239	2	18
		123	0.16	370817	1487.95*	2100.69	3019.33	6607.97	2304000	295	5	2.17014	290	125.868	22	44	202	4	18
	P3	4.5	0.19	344350	1108.43*	1900.11	2172.23	5180.78	1536000	112	20	13.0208	92	59.8958	12	50	12	3	15
		11	0.18	150006	< 6.67*	< 6.67	< 6.67	< 6.67	1536000	97	22	14.3229	75	48.8281	13	33	14	3	12
		34	0.19	353850	196.22	465.12	492.92	1154.25	1887360	90	9	4.76857	81	42.9171	16	44	12	1	8
		120	0.16	326614	316.07	759.58	1160.21	2235.86	3494400	192	4	1.14469	188	53.228	36	91	27	10	24
	P4	4.5	0.2	151172	1323.58	4285.02	3622.25	9230.85	1152000	134	11	9.54861	123	104.167	19	58	14	3	29
		12	0.2	153286	2325.03	4859.87	3361.32	10546.2	1113600	66	4	3.59195	62	54.7773	16	26	4	1	15
		38	0.16	361739	408.25	1166.91	1064.44	2639.6	1113600	102	5	4.48994	97	87.1049	16	32	10	0	39
		60	0.2	347268	40095.8	33675.9	17777.3	91548.9	480000	9	0	1.04#	9	18.75	3	4	1	0	1
	P5	7.2	0.2	590233	228.34	516.83	504.41	1249.59	1920000	63	14	7.29167	49	25.5208	11	24	4	2	8
		37.5	0.2	401485	370.48	990.71	805.88	2167.06	3379200	25	7	1.47964	18	5.3267	6	8	2	1	1
	P6	6.2	0.19	651694	1021.88	2012.11	3480.46	6514.46	614400	261	15	24.4141	246	397.135	24	144	57	1	20
		15.5	0.19	134269	589.31	2064.95	1322.6	3976.86	1152000	327	7	6.07639	320	274.306	35	197	66	0	22
		36	0.2	195953	2124.22*	9073.6	6541.28	17739.1	576000	157	6	10.4167	151	256.944	23	79	40	1	8
		60	0.23	346180	236.72	1534.86	1213.33	2984.91	652800	236	2	3.06373	234	358.456	34	80	35	2	83
	P7	5.1	0.18	308362	669.46	1146.82	779.87	2596.15	1152000	157	24	20.8333	133	114.583	27	68	17	5	16
		14.7	0.19	176355	342.18	1188.06	848.56	2378.8	1152000	111	8	6.94444	103	88.5417	22	62	11	0	8
		37.5	0.19	328707	178.41	860.18	563.44	1602.03	1689600	126	5	2.95928	121	71.6146	20	77	14	3	7
		63.4	0.15	106555	148.27	1851.34	827.39	2826.99	2112000	71	2	0.94697	69	32.6705	15	42	10	0	2
	P8	8.7	0.17	238099	39.55	947.13	3022.43	4009.11	489600	45	1	2.04248	44	81.0185	11	29	3	0	1
		27.8	0.54	349735	< 2.86	162.18	927.65	1089.83	374400	72	5	13.3547	67	176.282	15	26	6	2	18
		60	0.14	350008	2.71**	83.43	3892.03	3978.17	537600	108	0	0.93#	108	197.173	46	41	5	1	15
	P9	5.1	0.14	407816	24.92	2018.73	2890.5	4934.16	787200	112	5	6.35163	107	133.384	23	63	18	1	2
		27.8	0.17	307538	6.25	169.32	3187.68	3363.25	777600	131	11	14.1461	120	154.321	35	57	24	0	4
		56.2	0.17	362156	80	339.79	7627.43	8047.22	902400	241	8	8.86525	233	252.66	80	85	22	1	45
	P12	5.1	0.13	89931.3	994.8	1093.87	514.36	2603.03	988800	256	27	27.3058	229	228.56	55	123	14	1	36
		29	0.15	337477	114.49	2328.59	4353.63	6796.71	854400	34	0	0.59#	34	39.794	5	26	2	0	1
		64.2	0.15	238585	81.63	1069.97	740.49	1892.09	1046400	327	2	1.91131	325	308.677	65	176	35	0	49
	Samples having DNA quality* or probe amplification issue** by IPDA were excluded from all modeling analyses but included here for completeness
	# Limit of detection (half of the proviral frequency assuming 1 intact sequence out of the highest input of sampled cells)
	SV, Structural Variation; MIG, Missing Internal Gene; LTR, LTR defects; MSD, Major Splice Donor mutation; NF, Non-Functional
